# Supplementary material for: 8-Hydroxyquinoline-Amino Acid Hybrids and Their Half-Sandwich Rh and Ru Complexes: Synthesis, Anticancer Activities, Solution Chemistry and Interaction with Biomolecules
Source: Int J Mol Sci. 2021 Oct 19;22(20):11281. doi: 10.3390/ijms222011281 (PMC8570331; doi:10.3390/ijms222011281)
Supplement: Supplementary file 1 [file ijms-22-11281-s001.zip]

Archive with 1 entries (1 files):
- ijms-1415512 supplementary proofed.pdf
